# Supplementary material for: Immobilized Soybean Peroxidase Hybrid Biocatalysts for Efficient Degradation of Various Emerging Pollutants
Source: Biomolecules. 2021 Jun 17;11(6):904. doi: 10.3390/biom11060904 (PMC8235338; doi:10.3390/biom11060904)
Supplement: Supplementary file 1 [file biomolecules-11-00904-s001.zip]

Archive with 1 entries (1 files):
- biomolecules-1230040-supplementary.pdf
